# Supplementary material for: White Blood Cell and C-Reactive Protein Levels Are Similar in Obese Hispanic White Women Reporting Adherence to a Healthy Plant, Unhealthy Plant, or Animal-Based Diet, unlike in Obese Non-Hispanic White Women
Source: Nutrients. 2024 Feb 17;16(4):556. doi: 10.3390/nu16040556 (PMC10891662; doi:10.3390/nu16040556)
Supplement: Supplementary file 1 [file nutrients-16-00556-s001.zip]

Archive with 1 entries (1 files):
- nutrients-2857427-supplementary.pdf
